# Supplementary material for: Early Maladaptive Schemas, Emotion Regulation, Stress, Social Support, and Lifestyle Factors as Predictors of Eating Behaviors and Diet Quality: Evidence from a Large Community Sample
Source: Nutrients. 2025 Oct 10;17(20):3188. doi: 10.3390/nu17203188 (PMC12566790; doi:10.3390/nu17203188)
Supplement: Supplementary file 1 [file nutrients-17-03188-s001.zip]

Archive with 1 entries (1 files):
- nutrients-3916914-supplementary.pdf
